# Supplementary material for: Pre-Diagnosis Sleep Status and Survival after a Diagnosis of Ovarian Cancer: A Prospective Cohort Study
Source: J Clin Med. 2022 Nov 23;11(23):6914. doi: 10.3390/jcm11236914 (PMC9741188; doi:10.3390/jcm11236914)
Supplement: Supplementary file 1 [file jcm-11-06914-s001.zip]

Archive with 1 entries (1 files):
- jcm-1994516-supplementary.pdf
